# Supplementary material for: Helicases in R-loop Formation and Resolution
Source: J Biol Chem. 2023 Sep 29;299(11):105307. doi: 10.1016/j.jbc.2023.105307 (PMC10641170; doi:10.1016/j.jbc.2023.105307)
Supplement: Supporting Table S1 [file mmc1.xlsx]

## Sheet: 6 datasets
Table S1. R-loop binding proteins
Cristini et al. 2018 (using S9.6 antibody IP in nuclear extracts from HeLa; 469 candidates)	Wang et al. 2018 (using synthesized hybrids IP in human B-cell extracts; 364 candidates)	Wu et al. 2021 (Using S9.6 antibody IP in mouse embryonic stem cells; 364 candidates)	Mosler et al. 2021 (Using BioID and the hybrid-binding domain (HBD) of RNaseH1 as a bait in HEK293T; 612 candidates)	Yan et al. 2022 (Using BioID and inactive RNase H as a bait in HEK293; 441 candidates)	Marchena-Cruz et al. 2023 (Using siRNA screening in U2OS and AID-induced DSB as readout; 46 candidates)
AATF	ABCE1	AATF	AATF	ADNP	ACADL
ABCF1	ABCF1	ABT1	ACIN1	AHCTF1	ALOX5
ACIN1	ACAT1	ACTA1	ACTL6A	ALKBH2	APOB
ADAR	ACLY	ACTA2	ADAR	ALX4	ARHGAP1
ADARB1	ACP1	ACTB	ADNP	ALYREF	ARNTL2
ADARB2	AGPS	ACTC1	AHCTF1	ANKRD11	ATP11A
AHCTF1	AHCY	ACTG1	AKAP8	ANP32E	CCS
AKAP17A	AIM1	ACTG2	AKAP8L	ARID3B	CHRAC1
AKR1B1;AKR1B15	ALDH18A1	ALB	ALKBH5	ARL15	CHST8
ALDOA	ALYREF	ALYREF	ALYREF	ARL6IP4	COX8C
ALYREF	ANKHD1	ATP5F1C	ANP32A	ARNT	CTPS2
AP2M1	ANKRD17	ATP5PO	ANP32B	ASH1L	DDX42
APOBEC3B;APOBEC3D;bK150C2.9	AP2A1	BAZ2A	ANP32E	ASTE1	DDX47
APOBEC3C	AP2B1	BCLAF1	APEX1	ATAD5	DHX9
ARF3;ARF1	AQR	BOP1	API5	ATF7	EEF1D
ARGLU1	ARHGEF2	BRIX1	APIP	ATRX	EGLN1
ASNS	ASCC3	C11ORF98	AQR	AUNIP	EIF3A
AURKB	ATAD3A	C1ORF13	ARID1A	AURKA	EIF3C
BAZ1B	ATP2A2	C1QBP	ARID1B	AURKB	FGF10
BAZ2A	ATP5C1	CANX	ARID3B	BARD1	GFRA3
BMS1	ATP5L	CBX1	ASH2L	BAZ1A	GNAI1
BOP1;KM-PA-2	ATXN2L	CBX3	ASUN	BAZ1B	HDAC8
BRD7	BCLAF1	CCDC137	BAZ1A	BAZ2B	HSDL1
BRD9	C14orf166	CCDC59	BAZ1B	BBX	IL4I1
BRIX1	CAD	CDC5L	BAZ2A	BLM	KIR3DL3
BUB3	CAPRIN1	CDCA8	BCAS2	BMS1	MCCC1
C11orf48	CARM1	CEBPZ	BCCIP	BPGAP1	MECP2
C14orf166	CCAR2	CENPV	BCLAF1	BRCA1	MYOG
C22orf28;RTCB	CCNT1	CHD4	BCOR	BRD2	NR2E3
C7orf50	CCT2	CHTOP	BMS1	BRD9	PAM
C9orf114	CCT3	CMSS1	BOD1L1	BUD31	PHOX2A
CBX3	CCT4	CSNK2A1	BPTF	C10orf4	PIGZ
CBX5	CCT5	CTCF	BRD2	C11orf31	PSMC5
CBX8	CCT7	D1PAS1	BRD4	C12orf43	PSMD7
CCDC137	CCT8	DCAF13	BTAF1	C12orf52	RHOC
CCDC59	CDC5L	DDX10	BUB3	C19orf43	RPUSD1
CCDC86	CDC73	DDX17	BYSL	C1orf131	SLC15A2
CCT2	CHD4	DDX18	C17orf85	C1orf174	SLC24A1
CCT3	CHERP	DDX21	C1orf52	C4orf27	SLC25A12
CCT4	CLINT1	DDX24	C9orf78	C7orf50	SLC30A2
CCT6A	CLTC	DDX27	CASP14	CBX3	SLC41A2
CCT8	COPA	DDX3X	CBX1	CBX4	SPINK5
CDC40	COPB1	DDX3Y	CBX3	CC2D1A	STAMBP
CDC5L	COPB2	DDX5	CBX5	CCDC102A	TNPO1
CDCA8	CPSF7	DDX52	CCAR1	CCDC106	TOPBP1
CDYL	CRYZ	DDX54	CCAR2	CCDC137	TUBB6
CDYL2	CS	DDX56	CCDC86	CCNA2
CEBPZ	CSDE1	DHX15	CCNK	CDC40
CENPC1	CSNK1A1	DHX9	CD2BP2	CDC6
CENPV	CSNK2A1	DIMT1	CD63;SS18	CDC73
CENPV	CSNK2A2	DKC1	CDC5L	CDCA5
CFL1	CTPS1	DNMT3B	CDC73	CDCA7L
CHTOP	DAP3	DNTTIP2	CDK12	CDCA8
CIRH1A	DAZAP1	DPPA2	CDK9	CDX2
CLIC4	DDX1	DPPA4	CDKN2AIP	CDYL
CLTC	DDX17	EBNA1BP2	CEBPZ	CECR2
CMAS	DDX18	EFTUD2	CELF1	CENPB
COIL	DDX23	EIF6	CFDP1	CENPC
CORO1A	DDX3X	ELAVL1	CHAF1B	CENPF
CRNKL1	DDX49	ERH	CHD1	CENPO
CTCF	DDX5	ESRRB	CHD4	CENPP
CWC25	DDX58	FAM207A	CHD8	CENPU
DARS;DKFZp781B11202	DDX6	FBL	CHERP	CFDP1
DCAF13	DECR1	FCF1	CHTOP	CGGBP1
DDB1	DHX15	FTSJ3	CMTR1	CHAMP1
DDX1	DHX29	FUS	COIL	CHD1
DDX17	DHX30	FYTTD1	CPSF1	CHD2
DDX18	DHX36	GAPDH	CPSF3	CHD6
DDX21	DHX37	GAR1	CPSF6	CHD7
DDX23	DHX38	GLYR1	CPSF7	CHEK1
DDX24	DHX9	GNAI2	CREB1	CMAS
DDX27	DIMT1	GNL2	CREBBP	CNN3
DDX31	DIS3	GNL3	CSE1L	CREB5
DDX39A	DIS3L	GTPBP4	CSTF1	CREM
DDX39B	DKC1	H1-1	CSTF2	CWC22
DDX3X;DDX3Y	DNAJA2	H1-2	CSTF3	CWC25
DDX41	DNAJA3	H1-3	CTBP1	CWF19L1
DDX46	EEF2	H1-4	CTBP2	CXorf56
DDX47	EIF2A	H1-5	CTCF	DACH1
DDX5	EIF2AK2	H1-6	CTDSPL2	DCAF13
DDX50	EIF2C2	H2AC11	CTNNBL1	DDX18
DDX52	EIF3A	H2AW	CUL3	DDX21
DDX54	EIF3C	H2AX	CUL4B	DDX31
DDX56	EIF3D	H2AZ1	CUX1	DDX41
DDX6	EIF3L	H2AZ2	CWC15	DDX5
DEK	EIF3S9	H2BC1	CWC22	DDX50
DHX15	EIF4A1	H2BC12	CWC27	DDX52
DHX30	EIF4G1	H2BC14	CWF19L2	DDX55
DHX36	EIF4G2	H2BC21	CXorf57	DEK
DHX9	EL52	H2BC3	DAZAP1	DEPDC1
DKC1	EMG1	H2BC4	DBR1	DHX36
DNAJA3	EWSR1	H2BC7	DCAF7	DIMT1
DNMT1	EXOSC10	H2BC9	DCPS	DKFZp564C172
DNTTIP2	EXOSC2	H2BU1	DCUN1D5	DKFZp666G145
DPYSL5	EXOSC3	H3-5	DDB1	DKFZp686H0575
EBNA1BP2	EXOSC4	H3C1	DDX17	DKFZp686L1814
EEF1A1;EEF1A1P5	EXOSC6	H3C2	DDX18	DKFZp686L2367
EEF1G	EXOSC9	H4C1	DDX21	DKFZp686P16143
EEF2	FAM120A	HIST2H2BB	DDX24	DLX1
EFTUD2	FAM62A	HIST3H2BA	DDX27	DLX5
EIF2AK2	FAM98A	HNRNPA0	DDX39A	DLX6
EIF2S1	FAM98B	HNRNPA1	DDX39B	DVL2
EIF2S3;EIF2S3L	FARSLA	HNRNPA2B1	DDX41	E2F3
EIF3D	FASN	HNRNPA3	DDX42	EBF3
EIF3F	FBL	HNRNPAB	DDX5	EBNA1BP2
EIF3I	FLII	HNRNPC	DDX50	ECT2
EIF4A1;EIF4A2	FRG1	HNRNPD	DDX51	EGR1
EIF4A3	FUBP1	HNRNPDL	DDX54	EHMT2
EIF5A;EIF5A2;EIF5AL1	FUS	HNRNPF	DEK	ELF2
EIF5B	FXR1	HNRNPH1	DFFA	ELMSAN1
EIF6	G3BP1	HNRNPH2	DGCR14	EME1
ELAVL1	G3BP2	HNRNPK	DHX15	EN2
EMG1	GAPDH	HNRNPL	DHX16	ERCC3
ENO1	GART	HNRNPM	DHX37	ERCC6
EPHB6	GFPT1	HNRNPU	DHX38	ERICH1
EPPK1	GNB2L1	HNRNPUL2	DHX8	ESCO1
ERH	GNL3	HSP90AA1	DHX9	EWSR1/ATF1 fusion
EZR;MSN;RDX	GOLGA2	HSP90AB1	DIDO1	EXO1
FAM98A	HADHB	HSPA8	DIS3	EYA4
FBL	hCG_1994130	IGF2BP1	DKC1	FAM178A
FBXO31	hCG_2032701	ILF2	DLX5;DLX2;DLX6;DLX1	FAM204A
FCF1	hCG_27698	ILF3	DNAJC8	FAM50A
FIP1L1	hCG_30204	IMP3	DNAJC9	FAM64A
FKBP4	hCG_31253	IMP4	DNMT1	FLI1
FRG1	HDLBP	ISG20L2	DNTTIP2	FLYWCH1
FTSJ3	HEATR1	KHDRBS1	DPF2	FOXA1
FUS	HNRNPA0	KHSRP	DUT	FOXD2
FXR1	HNRNPH1	KPNA2	EBNA1BP2	FOXJ3
G3BP1;DKFZp313K0921	HNRNPM	KPNB1	EFTUD2	FOXK2
G3BP2	HNRNPUL1	KRI1	EIF4A3	FOXL2
GAR1	HNRPF	KRR1	ELAC2	GATA2
GLTSCR2	HSD17B12	LBR	ELAVL1	GATA3
GNAI3	HSD17B4	LIN28A	ERH	GATA4
GNB2;GNB1	HSP90AB1	LLPH	ESF1	GATA6
GNB2L1	HSPA14	LMNB1	EWSR1	GATAD1
GNL2	HSPH1	LMNB2	EXOSC10	GATAD2A
GNL3	HUWE1	MACROH2A1	EXOSC7	GLYR1
GNL3L	HYOU1	MAK16	EYA3	GNL2
GPATCH4	IGF2BP1	MATR3	FAM192A;NIP30	GPATCH4
GRWD1	IGF2BP3	MCM5	FAM208A	GTF2E2
GTPBP4	ILF2	METAP1	FAM50A	GTF2F2
H1F0	ILF3	MOV10	FAM98B	GTF2I
H1FX	IPO9	MPHOSPH10	FANCD2	GTF3C1
H2AFY	JTV1	MRTO4	FANCI	GTF3C2
HDAC2;HDAC1	KHDRBS1	MYBBP1A	FEN1	GTF3C4
HEATR1	KIF5B	MYEF2	FIP1L1	GTPBP4
HIST1H1B	KPNA2	NAT10	FKBP10	H1FX
HIST1H1C;HIST1H1D;HIST1H1A	LARP1	NCL	FKBP5	hCG_2042749
HIST1H2AG;H2AFJ;HIST1H2AJ;HIST1H2AH;HIST1H2AD;HIST2H2AA3;HIST2H2AC;HIST1H2AC;HIST3H2A;HIST1H2AB;H2AFX	LARP4B	NGDN	FNBP4	hCG_20884
HIST1H2BL;HIST1H2BN;HIST1H2BH;HIST1H2BD;HIST1H2BK;HIST1H2BM;HIST2H2BF;HIST1H2BC;H2BFS;HIST1H2BA	LARS	NHP2	FOXC1	hCG_96198
HIST1H4A	LBR	NIFK	FOXH1;XRCC1	HCTP4
HIST2H3A	LRPPRC	NIP7	FOXK1	HEL106
HMGN2;HMGN3	LRRFIP1	NOC2L	FTO	HEL23
HNRNPA0	LSP1	NOC3L	FUBP1	HEY1
HNRNPA1;HNRNPA1L2	LYAR	NOC4L	FUS	HMCES
HNRNPA2B1	MATR3	NOL10	GABPA	HMGA1
HNRNPA3	MBNL1	NOL11	GATAD2A	HMGA2
HNRNPAB	MCM3	NOL12	GATAD2B	HMGB1
HNRNPC	MCM5	NOL6	GCFC2	HMGB2
HNRNPC;HNRNPCL1	MCM6	NOL7	GGH	HMGB3
HNRNPD	METAP2	NOL9	GMPS	HMGXB4
HNRNPF	MKI67	NONO	GNL3	HN1
HNRNPH1	MOV10	NOP14	GPATCH4	HOMEZ
HNRNPH2	MRPS7	NOP16	GPKOW	HOXA10
HNRNPH3	MS4A1	NOP2	GRWD1	HOXA3
HNRNPK	MTDH	NOP53	GTF2E1	HOXA5
HNRNPK	MTHFD1	NOP56	GTF2F1	HOXA9
HNRNPL	MTHFD1L	NOP58	GTF2F2	HOXB6
HNRNPLL;HNRPLL	MX1	NOP9	GTF2I	HOXB8
HNRNPM	MYBBP1A	NPM1	GTF3C1	HOXB9
HNRNPR	MYH9	NPM3	GTF3C2	HOXC4
HNRNPU	MYL12A	NSA2	GTF3C5	HOXC9
HNRNPUL1	MYO1E	NUP107	GTPBP4	HOXD13
HNRNPUL2;hCG_2044799	MYO1G	NUP133	H3F3B;H3F3A;HIST2H3PS2;H3F3C;HIST2H3A;HIST3H3;HIST1H3A	HOXD8
HNRPDL	MYO5A	NUP155	HAT1	HP1BP3
HP1BP3	MYO6	NUP160	HCFC1	IKBKAP
HRAS;KRAS;NRAS	MYO9B	NUP93	HDAC2	ILF3
HSP90AB1	NAP1L4	NUP98	HDGF	ISG20L2
HSP90AB2P	NAT10	NVL	HEATR1	ISL2
HSPA1A	NCL	PABPC1	HELLS	ITGB3BP
HSPA4	NIFK	PCBP1	HEXIM1	IWS1
HSPA8	NKRF	PCBP2	HIRIP3	JRKL
IGF2BP1	NOC4L	PDCD11	HIST1H2AJ;HIST1H2AH;H2AFJ;HIST2H2AC;HIST1H2AC;HIST3H2A;HIST2H2AA3;HIST1H2AD;HIST1H2AG;HIST1H2AB;H2AFV;H2AFZ;HIST1H2AA;H2AFX	JUN
IGF2BP3	NOL6	PES1	HIST1H2BC;HIST1H2BN;HIST1H2BL;HIST1H2BM;HIST1H2BH;HIST2H2BF;HIST1H2BD;H2BFS;HIST1H2BK;HIST3H2BB;HIST2H2BE;HIST1H2BB;HIST1H2BO;HIST1H2BJ	JUND
ILF2	NONO	PHB	HIST1H4A	KAT7
ILF3	NOP2	PHB2	HLTF	KDM2A
IMP3	NOP58	PNN	HMBS	KDM2B
IMP4	NPM1	PNO1	HMGB1;HMGB1P1	KDM4B
INCENP	NPM3	POLDIP3	HMGB2	KIAA0649
ISG20L2	NSUN5	PPAN	HMGB3	KIAA1958
KCNK1	NUFIP2	PPIA	HNRNPA0	KIF18A
KIAA0020	NUP133	PPP1CA	HNRNPA1;HNRNPA1L2	KIF18B
KIF23	NUP153	PPP1CB	HNRNPA2B1	KIF22
KMT2A	NUP155	PPP1CC	HNRNPA3	KIF23
KNOP1	NUP160	PRPF19	HNRNPA3	KIFC1
KPNB1	NUP205	PRPF8	HNRNPAB	KLF10
KRI1	NUP210	PSMD1	HNRNPC	KLF12
KRR1	NUP214	PTBP1	HNRNPC	KLF3
LARP1	NUP98	PUM3	HNRNPD	Klf5
LARS	OAS3	PWP1	HNRNPDL	KMT2A
LBR	PA2G4	PWP2	HNRNPDL	KNOP1
LLPH	PABPC1	RACK1	HNRNPF	KPNA1
LUC7L2;C7orf55	PABPC4	RAE1	HNRNPH1	KPNA3
LUC7L3	PDCD11	RALY	HNRNPH2	KPNA6
LYAR	PEG10	RBM14	HNRNPH3	L3MBTL2
MAGOH;MAGOHB	PFKL	RBM19	HNRNPK	LCOR
MAK16	PFKP	RBM28	HNRNPK	LDB1
MAP4	PHGDH	RBM39	HNRNPL	LEF1
MATR3	PIP4K2A	RBM8A	HNRNPM	LENG1
MBD2	PIP5K1A	RBMX	HNRNPR	LHX4
MCM3	PLCG2	RBMXL1	HNRNPU	LIG3
MCM5	PLD1	RCL1	HNRNPUL1	LIN9
MED19	PLEC	RPF1	HNRNPUL2;HNRNPUL2-BSCL2	LOC115098
MEPCE	PLRG1	RPF2	HOXA5	LRIF1
MFAP1	PNO1	RPL10	HOXB9	LSM14B
MKI67	PNPT1	RPL10A	HP1BP3	LTG9
MKI67	POLD1	RPL11	HTATSF1	MAP7
MKI67IP	POLDIP3	RPL12	IK	MAZ
MMTAG2	POLR1A	RPL13	ILF2	MBD1
MND1	POLR2A	RPL13A	ILF3	MBD4
MOV10	POLR2B	RPL14	ILKAP	MCM10
MPHOSPH10	POM121C	RPL15	INCENP	MDC1
MRTO4	POP1	RPL17	INTS1	MELK
MTA2;DKFZp686F2281	PPP1CC	RPL18	IRF2BP1	MEN1
MYBBP1A	PRDX5	RPL18A	IRF2BP2	MGC12965
MYH9	PRIC295	RPL21	ISY1	MKI67
MYO1C	PRKDC	RPL22	JUN	MLH1
NACA	PRKRA	RPL23	KDM1A	MNX1
NAT10	PRMT1	RPL23A	KDM3B	MPG
NCBP1	PRMT5	RPL24	KHDRBS1	MRGBP
NCL	PRPF3	RPL26	KHDRBS3	MROH8
NCOA5	PRPF31	RPL27	KHSRP	MSANTD3
NGDN	PRPF4	RPL27A	KIAA0907	MSH6
NHP2	PRPF8	RPL28	KIAA1429	MSX1
NHP2L1	PRRC2A	RPL29	KIF23	MSX2
NKAP;NKAPL	PSMD2	RPL3	KIF4A	MTF2
NKRF	PSMD3	RPL30	KNOP1	MUM1
NLE1	PSPC1	RPL31	KRI1	MUS81
NO66	PTBP1	RPL32	KRR1	MVB12A
NOC3L	PUM1	RPL34	LARP7	MYBBP1A
NOC4L	PWP1	RPL35	LAS1L	MYC
NOL10	PWP2	RPL35A	LIG3	MYSM1
NOL11	PYCR1	RPL36	LITAF;TLE3	NARG2
NOL12	RAB7A	RPL36A	LMNA	NAT10
NOL6	RANBP2	RPL37	LMNB1	NFATC2IP
NOL7	RASAL3	RPL37A	LMNB2	NFIB
NOLC1	RAVER1	RPL4	LUC7L	NFIC
NONO	RBBP6	RPL5	LUC7L2	NFIL3
NOP10	RBM10	RPL6	LUC7L3	NFIX
NOP16	RBM14	RPL7	MAT2A	NKAP
NOP2	RBM15	RPL7A	MATR3	NKX2-2
NOP56	RBM27	RPL7L1	MAZ;VEZF1;PATZ1	NKX2-4
NOP58	RBM4	RPL8	MBNL1	NKX2-5
NPM1	RBM5	RPL9	MCM2	NKX3-1
NPM3	RNASEH1	RPLP0	MCM3	NOL10
NSA2	RNASEH2B	RPLP1	MCM4	NOP14
NUCKS1	RNASEH2C	RPLP2	MCM5	NOP2
NUMA1	RNF213	RPN1	MCM6	NOP56
NVL	ROD1	RPS10	MCM7	NOP58
NXF1	RPL10A	RPS11	MCMBP	NPM1
PA2G4	RPL12	RPS12	MDC1	NR2B1
PABPC1	RPL13	RPS13	MDN1	NR2C1
PABPC4	RPL13A	RPS14	MECP2	NR2C2
PAFAH1B3	RPL17	RPS15	MED1	NSD1
PAK1IP1	RPL23A	RPS15A	MED12;TNRC11	NVL
PAPD5	RPL24	RPS16	MED13	ODF2
PARP1	RPL26	RPS17	MFAP1	OPRM1
PARP2	RPL3	RPS18	MIER1	ORC1L
PCBP1	RPL4	RPS19	MKI67	ORC2L
PCBP2;PCBP3	RPL5	RPS19BP1	MMTAG2	ORC3
PCNA	RPL7	RPS2	MPHOSPH10	ORC4
PDCD11	RPL7A	RPS20	MRE11A	ORC5L
PES1	RPL9	RPS23	MSH2	OTX2
PFN1	RPRD2	RPS24	MSH6	PAPD5
PGAM1;PGAM2	RPS10	RPS25	MTA1	PARG
PGAM5	RPS11	RPS26	MTA2	PARP1
PGK1	RPS12	RPS27A	MYBBP1A	PAX2
PHGDH	RPS14	RPS3	NANS	PAX3
PHIP	RPS15	RPS3A	NASP	Pax9
PINX1	RPS17	RPS4X	NAT10	PC4
PKM;PKM2	RPS19	RPS5	NCAPD3	PDCD11
PLEC	RPS2	RPS6	NCAPH2	PDLIM7
PLRG1	RPS24	RPS7	NCBP1	PDS5A
POP1	RPS25	RPS8	NCL	PDX1
PPAN	RPS3	RPS9	NCOA5	PHC2
PPIA	RPS3A	RPSA	NCOR1	PHF10
PPIG	RPS4X	RRP1	NELFA	PHF16
PPP1CB	RPS5	RRP12	NELFCD;TH1L	PHF2
PPP2R1A	RPS6	RRP15	NELFE	PHF23
PRDX1	RPS7	RRP1B	NFYA	PHF6
PRDX6	RPS9	RRP36	NFYC	PHF8
PRKDC	RTCB	RRP7A	NGDN	PIAS1
PRPF19	SAMD9	RRP8	NIPBL	PIAS2
PRPF3	SART3	RRP9	NKRF	PIAS4
PRPF4	SCYL2	RRS1	NKX2-5;NKX2-4;NKX2-1	PINX1
PRPF40A	SF1	RSL1D1	NNT	POGZ
PRPF4B	SF3A1	RSL24D1	NOC3L	POP1
PRPF8	SFPQ	SAP18	NOL11	POU3F1
PRPS1;PRPS2;PRPS1L1	SFXN1	SEC61B	NOL8	PPP1CC
PSIP1	SKIV2L	SF3B1	NOL9	PRC1
PSMC3	SKIV2L2	SFPQ	NONO	PRDM16
PSME1	SLC25A12	SLC25A13	NOP14	PRDM5
PTBP1	SLC25A6	SLC25A3	NOP2	PRRX1
PTPRC	SLIRP	SLC25A4	NOP56	PSIP1
PWP1	SMAP2	SLC25A5	NOP58	RACGAP1
PWP2	SMARCA4	SLC2A1	NOSIP	RAD54B
RAB1A;RAB8A;RAB10;RAB1B;RAB8B;RAB13;RAB15;RAB1C	SMC1A	SMARCA5	NPM1	RAP80
RAB7A	SMC6	SNRNP40	NRF1	RBBP5
RAC2;RAC1;RAC3	SNC73	SNRNP70	NSUN2	RBBP7
RAI1	SND1	SNRPA	NT5DC1	RBM14
RALY	SNRNP200	SNRPA1	NTHL1	RBM20
RAP1A;RAP1B	SNRP70	SNRPD2	NUB1	RBM28
RARS	SNRPD1	SNRPD3	NUDT21	RBM39
RBBP4;RBBP7	SNRPD2	SNRPE	NUMA1	RBPJ
RBBP6	SNW1	SNU13	NUP153	REV3L
RBM12B	SON	SRSF1	NUP50	REXO4
RBM14	SRP14	SRSF10	NVL	RFC1
RBM15	SRP68	SRSF2	NXF1	RFC2
RBM22	SRPK1	SRSF3	ORC2	RFC4
RBM25	SRSF1	SRSF4	ORC3	RFX5
RBM28	STAU1	SRSF5	PABPN1	RFXAP
RBM34	STRAP	SRSF6	PAPOLA;PAPOLB	RMI1
RBM39	SUPT16H	SRSF7	PAPSS1	RNF168
RBM4;RBM4B	SUPT5H	SSB	PARN	RNF169
RBM8A	TAF15	SSR1	PARP1	RP9
RBMX	TBL3	STRBP	PAXBP1	RPL24
RBMX2	TCOF1	SURF6	PBRM1	RPL5
RBMXL1	TCP1	SYNCRIP	PBX1	RPL7A
RCC2	TFG	TARDBP	PCF11	RPP38
RCL1	TNIK	TBL3	PCYT1A;PCYT1B	RPS3A
REXO4	TNRC6B	TOMM22	PDCD11	RRP15
RNPS1	TRA1	TOP2A	PDCD4	SAV1
RPF1	TRAF1	TRA2A	PDS5A	SBNO1
RPF2	TRIM25	TRA2B	PELP1	SCMH1
RRP1	TRIP4	TRIM28	PES1	SCML2
RRP12	TRMT2A	TRIP12	PHAX	SCRIB
RRP15	TSR1	TUBA1B	PHF10	SEC63
RRP1B	TTC37	U2AF1	PHF6	SETX
RRP7A	TWISTNB	U2AF2	PHF8	SF1
RRP8	U2AF1	UBB	PINX1	SGOL2
RRP9	U2AF2	UTF1	PLRG1	SHPRH
RRS1	U5-116KD	UTP11	PML	SIX1
RSBN1	UBAP2L	UTP14A	POGZ	SIX4
RSL1D1	UBE1	UTP15	POLA1	SLC25A6
RSL24D1	UPF1	UTP18	POLD1	SMARCA1
RUVBL2	UPF3B	UTP20	POLDIP3	SMARCAD1
SAFB	USP10	UTP23	POLE	SMARCAL1
SAFB2	UTP14A	UTP3	POLR1A	SMNDC1
SART1	WARS	UTP4	POLR2A	SP2
SART3	WDR3	UTP6	POLR2B	SPIN
SCAF1	WDR36	VDAC1	POLR3A	SRBD1
SENP3	WDR6	VDAC2	POLR3F	SRPK1
SERBP1	WIBG	VIM	POM121C;POM121	SRPK2
SF3B14	XRN1	WDR3	POP1	STAU2
SF3B2	XRN2	WDR43	PPHLN1	SUHW4
SFPQ	YBX1	WDR46	PPIE	SUPT16H
SKIV2L2	YTHDC2	WDR74	PPIH	TAF3
SLC25A5	YTHDF2	WDR75	PPIL4	TBX1
SLTM	YTHDF3	XRN2	PPM1G	TCEANC2
SMARCA4;SMARCA2	ZC3H11A	YWHAB	PPP1CA	TCF12
SMARCA5	ZC3H15	YWHAE	PPP1R10	TDP2
SND1	ZC3HAV1	YWHAG	PPP1R8	TDRP
SNIP1	ZFR	YWHAQ	PPP4C	TFAP2A
SNRNP200	ZNF598	YWHAZ	PPWD1	TFAP4
SNRNP40;DKFZp434D199			PQBP1	TFCP2
SNRNP70			PRC1	TGIF2
SNRPA1			PRCC	THYN1
SNRPB;SNRPN			PRIM2	TICRR
SNRPC			PRKDC	TMA16
SNRPD1			PRMT1	TMPO
SNRPD2			PRPF19	TOP1
SNRPD3			PRPF31	TOP2A
SNRPE			PRPF39	TOP2B
SNRPF			PRPF4	TOP3A
SNRPG			PRPF40A	TRIP12
SNW1			PRPF6	TRMT10C
SON			PRPF8	TRMT1L
SP110			PSIP1	TUBA4A
SRP14			PSME3	TWISTNB
SRP72			PSPC1	U2AF1
SRP9			PTBP1	U2SURP
SRPK1			PTBP2	UBN2
SRPK2			PTGS2	UBTF
SRRM1			PUF60	UHRF1
SRRM2			PUS1	USP1
SRSF1			PUS7	USP36
SRSF10			QKI	USP48
SRSF11			QRICH1	UTP11L
SRSF2;SFRS2			QSER1	UTP18
SRSF3;SFRS3			RACGAP1	VEZF1
SRSF4			RAD50	VRK1
SRSF5			RAD54L2	WDR25
SRSF6			RALY	WHSC1
SRSF7			RAN	WHSC1L1
SRSF9			RAVER1	WIZ
SSRP1			RBBP4	XPC
STAU1			RBBP6	XRCC1
STAU2			RBBP7	YAP1
STRAP			RBFOX2;RBFOX1;RBFOX3	YTHDF1
STRBP			RBM10	YY2
SUPT16H			RBM12	ZBED4
SURF6			RBM14	ZBED5
SUV39H1			RBM15	ZBTB10
SYNCRIP			RBM17	ZBTB33
TAF15			RBM22	ZBTB41
TARBP2			RBM25	ZBTB7A
TARDBP			RBM26	ZBTB8A
TARS;TARSL2			RBM27	ZBTB9
TBL3			RBM33	ZFHX1B
TCOF1			RBM39	ZFHX4
TCOF1			RBM4B	ZFP37
TCP1			RBM5	ZFP64
THRAP3			RBM6	ZFX
TNFAIP2			RBM8A	ZKSCAN4
TOP1			RBMX	ZMYND11
TOP2A			RCC1	ZNF121
TPX2;HCA90			RCC2	ZNF148
TRA2A			RCOR1	ZNF189
TRA2B			RECQL	ZNF217
TSR1			RFC1	ZNF24
TTF1			RFC2	ZNF250
U2AF1			RFC4	ZNF280C
U2AF2			RFX1	ZNF281
U2SURP			RIF1	ZNF292
UHRF1			RNASEH2A	ZNF3
UPF1			RNF113A	ZNF35
USP10			RNF2	ZNF362
USP36			RNF20	ZNF384
UTP11L			RNF40	ZNF451
UTP14A			RNMT	ZNF48
UTP15			RPA1	ZNF512B
UTP18			RPA2	ZNF518B
UTP23			RPL11	ZNF629
UTP6			RPL13	ZNF644
VARS			RPL4	ZNF652
VDAC2			RPL5	ZNF691
VIM			RPRD1A	ZNF740
WDR12			RPRD1B	ZNF746
WDR3			RPRD2	ZNF768
WDR36			RRP1	ZSCAN25
WDR43			RRP12	ZSCAN29
WDR46			RRP1B
WDR46			RTF1
WDR55			RTFDC1
WDR74			S100A8
WDR75			SAE1
WHSC1			SAFB
XAB2			SAMHD1
XRN2			SAP30BP
YBX1			SARNP
YBX3			SART1
YBX3			SART3
YTHDC1			SCAF11
YWHAE			SCAF4
YWHAG			SCML2
ZC3H11A			SDAD1
ZC3H15			SET;SETSIP
ZC3HAV1			SETD1A
ZCCHC17			SF1
ZFR			SF3A1
ZMYND11			SF3A3
ZNF207			SF3B1
ZNF280C			SF3B2
ZNF326			SF3B3
ZNF512			SF3B4
ZNF593			SFPQ
ZNF616			SFSWAP
ZNF668			SIN3A
ZNF800			SIRT1
			SKIV2L2
			SLC4A1AP
			SLTM
			SLU7
			SMARCA1
			SMARCA4
			SMARCA5
			SMARCC1
			SMARCC2
			SMARCD1;SMARCD3;SMARCD2
			SMARCE1
			SMC1A
			SMC3
			SMCHD1
			SMNDC1
			SNRNP200
			SNRNP70
			SNRPA
			SNRPB2
			SNRPE
			SNRPN;SNRPB
			SNW1
			SON
			SP1
			SPEN
			SRRM2
			SRRT
			SRSF1
			SRSF10
			SRSF11
			SRSF2
			SRSF3
			SRSF4
			SRSF5
			SRSF6
			SRSF7
			SRSF9
			SSB
			SSRP1
			STAG2
			STRBP
			SUGP1
			SUGP2
			SUMO2
			SUPT16H
			SUPT5H
			SUPT6H
			SYMPK
			TAF15
			TARDBP
			TCEA1
			TCEAL4
			TCEB3
			TCERG1
			TCF20
			TCOF1
			TERF2IP
			TEX10
			TFIP11
			THOC1
			THOC2
			THOC5
			THOC6
			THRAP3
			THUMPD1
			TKT
			TLK2
			TMPO
			TMPO
			TOP1
			TOP2A
			TOP2B
			TOX4
			TP53BP1
			TPR
			TPX2
			TRA2A
			TRA2B
			TRIM24
			TRIM28
			TRIM33
			TRMT1
			TRMT1L
			TRMT6
			TRRAP
			TRUB1
			TSPAN10
			TSR1
			U2AF1;U2AF1L4
			U2AF2
			U2SURP
			UBA1
			UBA2
			UBA3
			UBLCP1
			UBR5
			UBTF
			UGDH
			UHRF1
			URB1
			USP28
			USP39
			USP48
			USP7
			UTP14A
			UTP20
			UTP3
			VRK1
			WAC
			WAPAL
			WBP11
			WBP4
			WDHD1
			WDR36
			WDR43
			WDR61
			WRNIP1
			WTAP
			XPO5
			XRCC5
			XRCC6
			XRN2
			YLPM1
			YY1;YY2
			ZC3H11A
			ZC3H13
			ZC3H14
			ZC3H4
			ZCCHC8
			ZFR
			ZMYM4
			ZNF148
			ZNF207
			ZNF24
			ZNF318
			ZNF326
			ZNF346
			ZNF503
			ZNF638
			ZNF768
			ZNF8;RANBP3
			ZRANB2
